# Supplementary material for: Mannitol Utilisation is Required for Protection of Staphylococcus aureus from Human Skin Antimicrobial Fatty Acids
Source: PLoS One. 2013 Jul 4;8(7):e67698. doi: 10.1371/journal.pone.0067698 (PMC3701532; doi:10.1371/journal.pone.0067698)
Supplement: Table S1 — Metabolites present in S. aureus strains. Metabolites were identified using GC-MS analysis of cytoplasmic fractions from exponential growth phase cells. 131 unique metabolites were compared and chromatograms and mass spectra were evaluated as described previously [8], [32] using the MSD ChemStation (Agilent, Palo Alto, CA, USA) and AMDIS (NIST, Gaithersburg, MD, USA) programs. The resulting data from triplicate samples (with less than 10% variability) were analyzed using a t-test. Samples with greater than 2-fold variation (p<0.05) were analyzed using the MetPA enrichment pathway analysis web application (http://metpa.metabolomics.ca/) [45]. ND, not detectable. (XLSX) [file pone.0067698.s001.xlsx]

## Sheet: new samples
	Relative Concentration/ g ww
Metabolite	SH1000	SE	mtlD	SE	mtlABFD	SE
1-Methyl-beta-D-galactopyranoside	88.3	5.9	62.8	11.7	55.6	2.7
1-Monooctadecanoylglycerol	6.7	0.5	8.7	0.3	9.9	2.6
2(1H)-Pyrimidinone, 1-b-D-ribofuranosyl-4-hydroxy-5'-P	10.8	0.4	130.8	20.2	121.7	18.5
2,4-hydroxybutanoic acid	149.9	12.7	54.3	5.8	64.2	12.1
2-Amino-4,6-dihydroxypyrimidine	5.8	0.2	82.4	8.5	57.7	7.2
2-Aminoadipic acid	371.3	38.5	1153.7	28.6	ND	ND
2-Aminobutyric acid	2035	204.5	2038.9	307.9	4256.1	210.8
2-hydroxy-4-Pyrimidinamine	15.9	1.7	52.6	4.7	ND	ND
2-Hydroxyglutaric acid	382.3	55.1	272.3	19	445.5	61.6
2-hydroxysebacic acid	47.2	2.7	31.5	2.3	33.3	2
2-methyl-2,3-hydroxypropanoic acid	42.4	3.7	ND	ND	19.3	2.5
2-methyl-2-hydroxybutanoic acid	30	0.8	32.3	2.3	49.6	3.2
2-methylbenzoic acid	6.9	0.5	ND	ND	ND	ND
2-Methylserine	30.1	4.9	38.6	1.5	35.1	2.9
2-methylsuccinic acid	59.8	3.4	33	4.3	27.3	3.2
2-Phosphoglycerate	5.8	0.1	ND	ND	8.8	1
2-Pyrrolidinone	25	1.5	38.4	0.9	ND	ND
3-methyl-2-hydroxypentanoic acid	15.8	1.6	7	0.3	41.6	2.9
3-methyl-2-oxobutanoic acid	ND	ND	24.6	3.5	18.9	1
3-phosphoglycerate	1388.6	99.7	479	39.9	1429.7	105
4-Hydroxy-3-methoxyphenethylene glycol	14.3	2.3	16.4	2.7	79.8	7.5
4-Hydroxyphenyllactic acid	11.9	0.4	ND	ND	14	0.7
4-methyl-2-hydroxypentanoic acid	253.7	13.4	ND	ND	44.2	5.8
5-Methylthioadenosine	30.4	2.3	35.8	3.9	35.5	1.7
Adenine	4213.8	333.7	4744.1	348.2	5155.6	228.9
Adenosine	1829.7	111	1759.5	138.5	1655.4	71.2
Adenosine-5-monophosphate	12.7	2.7	34.9	2.6	29.7	3.3
a-Glycerophosphorylglycerol	14	1.9	19.5	1.2	37.8	6
Agmatine	22.2	0.8	13.3	2	56.8	2.6
Ala-b-Ala	3704.5	537.8	3653.7	702.5	ND	ND
alanine	20654.6	1708.5	18966.7	4267.9	19310.3	2818
Aminomalonic acid	11.7	2.2	47.3	2.4	9.8	0.9
Arabitol	116.1	2.3	107.5	11.4	51.4	4.6
Asparagine	807.4	88.8	471.2	49.1	818.9	138.8
Aspartic acid	94616.8	4823.4	130575	6100.3	116820	16472.2
Azelaic acid	9.3	0.3	ND	ND	ND	ND
B-alanine	546.6	56.9	641.2	12.1	467.5	19.6
Benzoic acid	20.6	1.1	18.1	2.1	15.2	1.4
Butylamine	45.9	1.6	152.6	24.7	48.8	1.8
Citramalic acid	ND	ND	ND	ND	154	18.4
Cystathionine	ND	ND	64.1	6.8	76.2	13
Cysteine	30	2.3	15	1.3	ND	ND
Dihydroorotic acid	29.7	4	19	1.9	ND	ND
Eicosanoic acid	9.3	1.3	18.3	3.7	16.5	0.6
ethanolamine	466.5	5	1042.4	196.8	277	47.2
Fructose-6-P	255.6	29.8	309	14.1	256.9	39.4
Fumaric acid	1212.1	107.6	1246.7	91.3	1742.4	380.1
Galactonic acid	3.9	0.5	ND	ND	ND	ND
galactosamine	51.1	2.6	30.3	3.9	97.7	10.1
Glucosamine	4465.3	642	4725.8	1087.3	8065.7	666.7
glucose	17.7	1.2	18.6	1.1	22.6	3
glutamic acid	15195	1395.4	41000.6	23540.3	17390.8	363
glutaric acid	4.8	0.4	ND	ND	6.5	0.3
Glyceric acid	382.8	32.8	327.2	26.3	525.8	28.7
Glycerol-2-P	20.8	2.9	20.5	2.5	24.4	3.6
glycerol-3-p	6558.4	617.6	5977.5	218.4	7194.2	757.7
Glycine	3425.6	147.8	2212.6	9.2	1567.2	83.2
Glycolic acid	439.4	8.8	483	64.1	456.7	46.4
Guanine	214.7	20.1	234.8	44.2	243.8	26.5
Guanosine	891.8	69.7	1274.5	50.9	1212.9	290.5
Heptadecanoic acid	98	16.3	144.5	15.8	117.1	7.2
heptanoic acid	8.8	0.8	ND	ND	ND	ND
hexadecanol	17	1.6	17	1.6	25	2.3
Histidine	218.9	29.7	22.1	2.5	313.2	45.4
Homocysteine	45.7	5.9	123.5	8.9	54.2	11.3
Homoserine	214.4	17.7	167.7	35.9	603.1	21.1
Hydroxyphosphinyloxyacetic acid	16	2.6	632.8	218.4	716.8	133.3
Hydroxyproline	40.5	8	14.8	1.7	36.4	7.6
isoleucine	982.6	52.2	939	114.2	956.4	171.3
lactic acid	9107	95.6	4648	359.1	5708.9	516.8
leucine	4666.7	488.3	4380.4	329.9	5239.7	680.5
lysine	7891.4	438	6264	497.3	7277.8	596.7
Maleic acid	14	0.7	ND	ND	12.5	0.7
Malic acid	3	0.4	32.4	3	ND	ND
Malonic acid	15.7	1	277.2	18.9	ND	ND
Mannitol	417.6	29.5	1351.4	82.5	5.9	0.9
Mannitol-p	ND	ND	8161.3	119.7	ND	ND
methionine	2472.4	194.3	2147.3	98	3438.6	286.8
methyl-hexadecanoic acid	94.7	3	136.9	7.1	90.8	10.4
methyl-pentadecanoic acid	138.1	3.7	134.5	21	148.8	15.5
methyl-tetradecanoic acid	105.6	4.3	84.1	13.4	92.7	3.8
Monomethylphosphate	14274.3	1090.2	13983.9	1322.2	11561.5	1635.3
N-a-Acetyl-L-Lysine	2044.1	132.8	1956.7	222	2570.1	237.3
N-Acetyl aspartic acid	131.6	15.1	170.8	23.1	ND	ND
N-Acetylglucosylamine	175.2	19.2	209.2	25.1	128.5	20.8
N-Acetylglutamic acid	310.9	8.9	730.2	84.8	516	13.8
N-Acetyl-L-serine	724.9	16.6	764.9	91.3	140.2	29.4
Nicotinamide	926.6	27.3	920.8	112.7	1386.1	173.6
Nonanoic acid	11.8	0.9	2.1	0.1	ND	ND
Oleic acid	41.3	6.8	70.1	6.8	45.1	3.8
ornitine	274.5	50.3	274.7	23.3	475.2	91.5
Orotic acid	707.7	24.2	454.6	113.2	201.5	63
Oxalacetic acid	6.2	0.7	ND	ND	ND	ND
Oxalic acid	1011.2	72.2	472.3	30.7	418.7	37.4
palmitic acid	1037.9	81.2	1440.5	359.4	1370.2	201
Pentadecanoic acid	664.2	12.4	589.6	161.6	464	190.9
Pentadecanoyl glycerol	92.2	6	109.7	22.5	234.9	19.4
phenylalanine	1509.1	22	1852.7	898.8	974.8	852.5
Phenylpyruvic acid	57	5.9	50	6.8	60.9	11.8
Phosphoric acid	100184	5566.3	116384	1257.7	101057	14076.4
Pipecolic acid	105.5	12.8	94.3	21.6	18.2	1.3
proline	39942.9	2966.5	41534.2	4300.2	33820.9	2950.4
Propan-1,2-diol	103.7	6.8	99.5	10	81.6	9.3
Putrescine	695.8	28	344.2	69.1	678.3	54.1
pyroglutamic acid	26245.6	1411.9	60182.9	4612.3	63278.7	2831.2
pyrophosphate	244.9	3	446.5	51.6	329.3	37.8
Pyrrole-2-carboxylic acid	74.6	5.8	118.3	13.7	33.9	2.8
pyruvic acid	132.9	20.4	83.9	2.8	104.2	10.6
ribitol	240	12.9	214.8	10.1	272.2	15.7
ribose	155.6	17.5	247.6	53.7	281.2	56.2
ribose-5-p	724.8	45.2	733.7	128.4	1828	111.4
Serine	148.6	18.5	130.6	11.2	148.1	13.3
Sorbitol-6-p	149.4	10.5	ND	ND	ND	ND
Spermidine	65.8	5.5	27.8	2.5	75.1	8.8
Squalene	ND	ND	9.1	2.4	9.8	0.8
stearic acid	561.8	50.8	1083.1	123.7	928.8	38.7
Succinic acid	5257.8	211.5	5810.2	233.2	7565.7	1387.9
Tetradecanoic acid	968	56.4	776.1	85.3	1041.3	95.4
tetradecanol	284.2	27	160.7	20.3	139.2	20.4
Tetradecanoylglycerol	18.9	0.4	3.1	0.4	65.5	1.3
Threonic acid	382.8	32.8	352.9	9.3	512.6	32.3
Threonine	1773.1	172.9	516.5	61.7	547.2	18.5
Thymidine	188.1	21.8	158.8	13.1	127.5	13.2
Thymine	1192	62.6	847.5	49.5	1014.5	47.4
tryptophan	167.8	10.7	41.8	9.8	156.3	29.7
tyrosine	1074.1	100.4	1173.5	196.6	1378	29.3
Uracil	1832.7	68.4	1881.9	225.4	2206	328.2
urea	57.7	8.6	60.4	8	76.1	1.3
Uridine	3304.4	127.6	3230	382.7	2454.3	28.9
valine	2938.5	99	3333	347.3	3535.4	105.2
xylulose	37.3	1.6	31.1	2.7	40.5	7.7
